# Supplementary material for: A Digital Health Intervention Platform (Active and Independent Management System) to Enhance the Rehabilitation Experience for Orthopedic Joint Replacement Patients: Usability Evaluation Study
Source: JMIR Hum Factors. 2024 May 14;11:e50430. doi: 10.2196/50430 (PMC11134252; doi:10.2196/50430)
Supplement: Multimedia Appendix 1 [file humanfactors_v11i1e50430_app1.xlsx]

## Sheet: Sheet1
Authors	Aims	App-Based/Web-based	Used Sensors	Supports Personalisation	Presentation	Hospital/Home
[26]	Preparation and recovery of TKR	App-based for patient; web-based for clinician	Yes	Yes	Video and text	Yes/Yes
[27]	Effect of postoperative self-managed care after TKR	App-based for patient	No	No	Video and text	No/Yes
[28]	Preventing inactivity in patients with TKA/THA	App-based for patient and clinician	Yes	Yes	Video and text	Yes/No
[29]	Effectiveness of home-based rehabilitation after THA	Web-based for patient	No	No	Video and text	No/Yes
[30]	Feasibility of interACTION for remote rehabilitation after TKR	App-based for patient and clinician	Yes	Yes	Video and text	No/Yes
[31]	Effect of postoperative app based TKA rehabilitation	App-based for patient	Yes	No	Game	Yes/Yes
[32]	Effectiveness of mHealth for patients undergoing THA/TKA	App-based for clinician	No	Yes	Text and images	Yes/Yes
[33]	Feasibility and usability of symptom registration after TKA	Web-based for patient	No	No	Text and images	No/Yes
Our study	Usability of a re-enablement platform for postoperative TKR/THR	App-based for patient; web-based for clinician	No	No	Video and Text	Yes/Yes
